# Supplementary material for: Triplex Real-Time PCR Approach for the Detection of Crucial Fungal Berry Pathogens—Botrytis spp., Colletotrichum spp. and Verticillium spp
Source: Int J Mol Sci. 2020 Nov 11;21(22):8469. doi: 10.3390/ijms21228469 (PMC7697166; doi:10.3390/ijms21228469)
Supplement: Supplementary file 1 [file ijms-21-08469-s001.zip]

Archive with 5 entries (3 files):
- ijms-968610-proofed-supplementary/
- ijms-968610-proofed-supplementary/Supplementary files_final/
- ijms-968610-proofed-supplementary/Supplementary files_final/Figure S1 and S2.docx
- ijms-968610-proofed-supplementary/Supplementary files_final/Table S1 and S3.docx
- ijms-968610-proofed-supplementary/Supplementary files_final/Table S2.xls
