# Supplementary material for: Triplex Real-Time PCR Approach for the Detection of Crucial Fungal Berry Pathogens—Botrytis spp., Colletotrichum spp. and Verticillium spp
Source: Int J Mol Sci. 2020 Nov 11;21(22):8469. doi: 10.3390/ijms21228469 (PMC7697166; doi:10.3390/ijms21228469)
Supplement: Supplementary file 1 [file ijms-21-08469-s001.zip › ijms-968610-proofed-supplementary/Supplementary files_final/Table S2.xls]

## Sheet: Table S2_Botr-6FAM Probe
Specificity of Botr-6FAM Probe (Minimum 3 hits)
Organism	Accession number	BLAST Score	Identities/Query	E-Value
uncultured Botrytis	KY816851	48.1	24/24	2e-06
	KY816845	48.1	24/24	2e-06
	KY816872	48.1	24/24	2e-06
uncultured Botryotinia	HQ006111	48.1	24/24	2e-06
	GU055595	48.1	24/24	2e-06
	GU055559	48.1	24/24	2e-06
	GU055551	48.1	24/24	2e-06
Botrytis sp.	MT154308	48.1	24/24	4e-06
	MT154307	48.1	24/24	4e-06
	MT154306	48.1	24/24	4e-06
	MT154304	48.1	24/24	4e-06
	MT154301	48.1	24/24	4e-06
	MN153947	48.1	24/24	4e-06
	KX639307	48.1	24/24	4e-06
	KX639306	48.1	24/24	4e-06
	KX639305	48.1	24/24	4e-06
	KX639304	48.1	24/24	4e-06
	KX639303	48.1	24/24	4e-06
	KX639302	48.1	24/24	4e-06
	KX639301	48.1	24/24	4e-06
	KX639300	48.1	24/24	4e-06
	KX639299	48.1	24/24	4e-06
	KX639298	48.1	24/24	4e-06
	KX639296	48.1	24/24	4e-06
	KX639295	48.1	24/24	4e-06
	KX639294	48.1	24/24	4e-06
	KX639293	48.1	24/24	4e-06
	KX639292	48.1	24/24	4e-06
	KX639290	48.1	24/24	4e-06
	KX639289	48.1	24/24	4e-06
	MT154302	48.1	24/24	4e-06
	MT154303	48.1	24/24	4e-06
	KX639288	48.1	24/24	4e-06
	MF336093	48.1	24/24	4e-06
	MF336076	48.1	24/24	4e-06
	MF336034	48.1	24/24	4e-06
	MF335924	48.1	24/24	4e-06
	MF335549	48.1	24/24	4e-06
	MF335584	48.1	24/24	4e-06
	MF335608	48.1	24/24	4e-06
Botrytis cinerea	LC514949	48.1	24/24	4e-06
	MN747898	48.1	24/24	4e-06
	MN148533	48.1	24/24	4e-06
	MN148532	48.1	24/24	4e-06
	MN148531	48.1	24/24	4e-06
	MH877779	48.1	24/24	4e-06
	MH871836	48.1	24/24	4e-06
	MH871823	48.1	24/24	4e-06
	MH871211	48.1	24/24	4e-06
	MH869558	48.1	24/24	4e-06
	MH868959	48.1	24/24	4e-06
	MH877778	48.1	24/24	4e-06
	MH860108	48.1	24/24	4e-06
	MH871883	48.1	24/24	4e-06
	MK431461	48.1	24/24	4e-06
	MK431457	48.1	24/24	4e-06
	MH397594	48.1	24/24	4e-06
	KX507065	48.1	24/24	4e-06
	MF339272	48.1	24/24	4e-06
	MF336191	48.1	24/24	4e-06
	MF336184	48.1	24/24	4e-06
	MF336177	48.1	24/24	4e-06
	MF336169	48.1	24/24	4e-06
	MF336159	48.1	24/24	4e-06
	MF336102	48.1	24/24	4e-06
	MF336042	48.1	24/24	4e-06
	MF336017	48.1	24/24	4e-06
	MF335997	48.1	24/24	4e-06
	MF335929	48.1	24/24	4e-06
	MF335885	48.1	24/24	4e-06
	MF335604	48.1	24/24	4e-06
	MF335947	48.1	24/24	4e-06
	MF336020	48.1	24/24	4e-06
	MF336072	48.1	24/24	4e-06
	MF336132	48.1	24/24	4e-06
	MF336150	48.1	24/24	4e-06
	MF336178	48.1	24/24	4e-06
	MF336186	48.1	24/24	4e-06
	MF336189	48.1	24/24	4e-06
	MF336196	48.1	24/24	4e-06
	MF333630	48.1	24/24	4e-06
	MF333422	48.1	24/24	4e-06
	MF332623	48.1	24/24	4e-06
	KU729179	48.1	24/24	4e-06
	KU140653	48.1	24/24	4e-06
	KT323330	48.1	24/24	4e-06
	KT023588	48.1	24/24	4e-06
	KT023587	48.1	24/24	4e-06
	KT023586	48.1	24/24	4e-06
	KT023585	48.1	24/24	4e-06
	KT023584	48.1	24/24	4e-06
	KT023583	48.1	24/24	4e-06
	KT023582	48.1	24/24	4e-06
	KR094468	48.1	24/24	4e-06
	KP780471	48.1	24/24	4e-06
	KP671724	48.1	24/24	4e-06
	KM249092	48.1	24/24	4e-06
	KC292909	48.1	24/24	4e-06
	JN938889	48.1	24/24	4e-06
	MT156168	48.1	24/24	4e-06
	MN561691	48.1	24/24	4e-06
	MN561690	48.1	24/24	4e-06
	MN561689	48.1	24/24	4e-06
	MT781367	48.1	24/24	4e-06
	HQ602686	48.1	24/24	4e-06
	HQ691434	48.1	24/24	4e-06
	DQ666677	48.1	24/24	4e-06
	AY544651	48.1	24/24	4e-06
	DQ008060	48.1	24/24	4e-06
	AF250919	48.1	24/24	4e-06
	CP009808	48.1	24/24	4e-06
Botryotinia convoluta	MH870893	48.1	24/24	4e-06
	MH870892	48.1	24/24	4e-06
	MH867460	48.1	24/24	4e-06
Botryotinia ficariarum	MH869859	48.1	24/24	4e-06
	NG_067370	48.1	24/24	4e-06
	MH869858	48.1	24/24	4e-06
Botrytis paeoniae	MH869261	48.1	24/24	4e-06
	MH868667	48.1	24/24	4e-06
	MH867700	48.1	24/24	4e-06
Botryotinia globosa	MH869245	48.1	24/24	4e-06
	MH868768	48.1	24/24	4e-06
	MH868627	48.1	24/24	4e-06
Botrytis fabae	MH869203	48.1	24/24	4e-06
	NG_067342	48.1	24/24	4e-06
	MH866488	48.1	24/24	4e-06
Botrytis porri	MH867981	48.1	24/24	4e-06
	MH854885	48.1	24/24	4e-06
	MH866378	48.1	24/24	4e-06
Botryotinia squamosa	MH867701	48.1	24/24	4e-06
	MH866246	48.1	24/24	4e-06
Botrytis aclada	MH866244	48.1	24/24	4e-06
	KC311471	48.1	24/24	4e-06
	JN938890	48.1	24/24	4e-06
Botrytis prunorum	KT023595	48.1	24/24	4e-06
	KT023594	48.1	24/24	4e-06
	KT023593	48.1	24/24	4e-06
	KT023592	48.1	24/24	4e-06
	KT023591	48.1	24/24	4e-06
	KT023590	48.1	24/24	4e-06
	KT023589	48.1	24/24	4e-06
Botrytis caroliniana	KC171323	48.1	24/24	4e-06
	KC171322	48.1	24/24	4e-06
Helotiales sp.	MF336193	48.1	24/24	6e-06
	MF336157	48.1	24/24	6e-06
	MF336115	48.1	24/24	6e-06
	MF336059	48.1	24/24	6e-06
	MF336049	48.1	24/24	6e-06
	MF336006	48.1	24/24	6e-06
	MF335979	48.1	24/24	6e-06
	MF335938	48.1	24/24	6e-06
	MF335886	48.1	24/24	6e-06
	HE820784	48.1	24/24	6e-06
	HE820774	48.1	24/24	6e-06
	HE820761	48.1	24/24	6e-06
	HE820751	48.1	24/24	6e-06
Sclerotiniaceae sp.	MF336085	48.1	24/24	2e-06
	MF336035	48.1	24/24	2e-06
	MF335995	48.1	24/24	2e-06
	MF335914	48.1	24/24	2e-06
	MF334805	48.1	24/24	2e-06
	MF336174	42.1	21/24	0.0001
Sclerotinia sclerotiorum	LC429380	32.2	22/24	0.11
	MN078807	32.2	22/24	0.11
	MH868246	32.2	22/24	0.11
	AB926148	32.2	22/24	0.11
	KM211709	32.2	22/24	0.11
	KM211708	32.2	22/24	0.11
	KM211707	32.2	22/24	0.11
	KF590157	32.2	22/24	0.11
	KC311494	32.2	22/24	0.11
	JX648201	32.2	22/24	0.11
	JQ070160	32.2	22/24	0.11
	EU926159	32.2	22/24	0.11
	DQ470965	32.2	22/24	0.11
	AY789347	32.2	22/24	0.11
	Z73762	32.2	22/24	0.11
	AF431951	32.2	22/24	0.11
	AF222493	32.2	22/24	0.11
	LC431713	20.3	10/24	401
	AB926199	20.3	10/24	401
	DQ470916	20.3	10/24	401
	AJ745716	20.3	10/24	401
	AF107808	20.3	10/24	401
Dumontinia tuberosa	MH878284	32.2	22/24	0.11
	MH867692	32.2	22/24	0.11
	MH866674	32.2	22/24	0.11
	KX090843	32.2	22/24	0.11
	KJ941058	32.2	22/24	0.11
	Z81406	32.2	22/24	0.11
	AB926161	22.3	11/24	102
Sclerotium cepivorum	MH877856	32.2	22/24	0.11
	MH874059	32.2	22/24	0.11
	MH873234	32.2	22/24	0.11
	MH870230	32.2	22/24	0.11
	MH870229	32.2	22/24	0.11
	MH866587	32.2	22/24	0.11
	FJ212344	24.3	12/24	26
	FJ212339	24.3	12/24	26
	FJ212340	24.3	12/24	26
	FJ212341	24.3	12/24	26
	FJ212342	24.3	12/24	26
	FJ212343	24.3	12/24	26
Grovesinia moricola	KX098504	32.2	22/24	0.11
	KX098503	32.2	22/24	0.11
	MW013804	32.2	22/24	0.11
Sclerotinia nivalis	KM265190	32.2	22/24	0.11
	KM211706	32.2	22/24	0.11
	KM211705	32.2	22/24	0.11
	KM211704	32.2	22/24	0.11
	KM211703	32.2	22/24	0.11
	KM211702	32.2	22/24	0.11
	KM211701	32.2	22/24	0.11
	KM211700	32.2	22/24	0.11
Sclerotinia pseudotuberosa	MH867209	28.2	20/24	1.6
	MH867208	28.2	20/24	1.6
	MH748088	28.2	20/24	1.6
	AB926143	28.2	20/24	1.6
Monilinia fructigena	MT644896	20.3	10/24	401
	MH874346	20.3	10/24	401
	MH872210	20.3	10/24	401
	MH868243	20.3	10/24	401
	MH868242	20.3	10/24	401
	MH868241	20.3	10/24	401
	MH868240	20.3	10/24	401
	MH868239	20.3	10/24	401
	LT615193	20.3	10/24	401
	LT615191	20.3	10/24	401
	LT615186	20.3	10/24	401
	LT615185	20.3	10/24	401
	LT615184	20.3	10/24	401
	LT615183	20.3	10/24	401
	LT615177	20.3	10/24	401
	LT615176	20.3	10/24	401
	LT615170	20.3	10/24	401
	Z73749	20.3	10/24	401
Monilinia fructicola	MH875934	20.3	10/24	401
	MH875933	20.3	10/24	401
	MH867207	20.3	10/24	401
	MH866345	20.3	10/24	401
	MH866293	20.3	10/24	401
	MK431472	20.3	10/24	401
	MK431471	20.3	10/24	401
	LT615190	20.3	10/24	401
	LT615189	20.3	10/24	401
	LT615175	20.3	10/24	401
	LT615174	20.3	10/24	401
	LT615169	20.3	10/24	401
	AY544683	20.3	10/24	401
	Z73748	20.3	10/24	401
Monilinia laxa	MH874347	20.3	10/24	401
	MH868237	20.3	10/24	401
	MH868236	20.3	10/24	401
	MH867813	20.3	10/24	401
	MH866670	20.3	10/24	401
	MH866669	20.3	10/24	401
	MH866344	20.3	10/24	401
	MH866215	20.3	10/24	401
	MH866214	20.3	10/24	401
	LT615188	20.3	10/24	401
	LT615187	20.3	10/24	401
	LT615173	20.3	10/24	401
	LT615172	20.3	10/24	401
	LT615171	20.3	10/24	401
	LN714571	20.3	10/24	401
	MT156255	20.3	10/24	401
	AY544670	20.3	10/24	401
	Z73752	20.3	10/24	401
Monilinia polystroma	LT615192	20.3	10/24	401
	LT615178	20.3	10/24	401
	LT615168	20.3	10/24	401
	LT615167	20.3	10/24	401
Amphobotrys ricini	MT223677	20.3	10/24	401
	MT223676	20.3	10/24	401
	MT223675	20.3	10/24	401
	MT223674	20.3	10/24	401
	MT350628	20.3	10/24	401
	KR183766	20.3	10/24	401
	GQ860996	20.3	10/24	401
Table S2
Results of in silico specificity test of Botr-6FAM Probe with megablast searchversus NCBI nt database. Search Included Leotiomycetes fungi. Only organisms with 3 or more hits are shown. Query length of this search was 24, while Maximum BLAST score for this probe is 48.1.
The BLAST (alignment) score is calculated by assigning a value of +2 for each aligned pair and -3 for each mismatch and then summing these values.

## Sheet: Table S2_Coll-Tamra Probe
Specificity of Coll-Tamra Probe (Minimum 3 hits)
Organism	Accession number	BLAST Score	Identities/Query	E-Value
Colletotrichum scovillei	NG_070041	50.1	25/25	1e-06
	MH877896	50.1	25/25	1e-06
	MH877760	50.1	25/25	1e-06
Colletotrichum salicis	NG_070038	50.1	25/25	1e-06
	MK541032	50.1	25/25	1e-06
	MH877753	50.1	25/25	1e-06
	MH877137	50.1	25/25	1e-06
	MH877136	50.1	25/25	1e-06
	MH876675	50.1	25/25	1e-06
	MH876460	50.1	25/25	1e-06
	MH876459	50.1	25/25	1e-06
	MH876458	50.1	25/25	1e-06
	MH876457	50.1	25/25	1e-06
Colletotrichum rhombiforme	NG_070016	50.1	25/25	1e-06
	MH877400	50.1	25/25	1e-06
	MH877132	50.1	25/25	1e-06
Colletotrichum tamarilloi	NG_070002	50.1	25/25	1e-06
	MK541029	50.1	25/25	1e-06
	MH877135	50.1	25/25	1e-06
	MH877134	50.1	25/25	1e-06
	MH877133	50.1	25/25	1e-06
	MH876874	50.1	25/25	1e-06
	MH876873	50.1	25/25	1e-06
	MH876872	50.1	25/25	1e-06
	MH876871	50.1	25/25	1e-06
Colletotrichum lentis	NG_069981	50.1	25/25	1e-06
	MH876066	50.1	25/25	1e-06
	MH876065	50.1	25/25	1e-06
Colletotrichum simmondsii	NG_069904	50.1	25/25	1e-06
	MK541034	50.1	25/25	1e-06
	MN650645	50.1	25/25	1e-06
Colletotrichum godetiae	NG_069642	50.1	25/25	1e-06
	MH877121	50.1	25/25	1e-06
	MH877093	50.1	25/25	1e-06
	MH877091	50.1	25/25	1e-06
	MH877113	50.1	25/25	1e-06
	MH876950	50.1	25/25	1e-06
	MH877092	50.1	25/25	1e-06
	MH876876	50.1	25/25	1e-06
	MH877130	50.1	25/25	1e-06
	MH876007	50.1	25/25	1e-06
	MK431475	50.1	25/25	1e-06
	MT156195	50.1	25/25	1e-06
Colletotrichum musae	NG_069093	50.1	25/25	1e-06
	MN393490	50.1	25/25	1e-06
	MK749853	50.1	25/25	1e-06
Colletotrichum fioriniae	NG_069002	50.1	25/25	1e-06
	MT000494	50.1	25/25	1e-06
	MK541031	50.1	25/25	1e-06
	MH877936	50.1	25/25	1e-06
	MH877895	50.1	25/25	1e-06
	MH877126	50.1	25/25	1e-06
	MH877120	50.1	25/25	1e-06
	MH877127	50.1	25/25	1e-06
	MH877119	50.1	25/25	1e-06
	MH877111	50.1	25/25	1e-06
	MH877110	50.1	25/25	1e-06
	MH877109	50.1	25/25	1e-06
	MH877096	50.1	25/25	1e-06
	MH877117	50.1	25/25	1e-06
	MH877125	50.1	25/25	1e-06
	MH876456	50.1	25/25	1e-06
	MH876073	50.1	25/25	1e-06
	MH876071	50.1	25/25	1e-06
	MH875996	50.1	25/25	1e-06
Colletotrichum sp.	MT584261	50.1	25/25	1e-06
	MT558572	50.1	25/25	1e-06
	MT000552	50.1	25/25	1e-06
	MT000502	50.1	25/25	1e-06
	MT126807	50.1	25/25	1e-06
	MT126806	50.1	25/25	1e-06
	MT126805	50.1	25/25	1e-06
	MT126804	50.1	25/25	1e-06
	MT126803	50.1	25/25	1e-06
	MT126802	50.1	25/25	1e-06
	MT126801	50.1	25/25	1e-06
	MT126800	50.1	25/25	1e-06
	MT126799	50.1	25/25	1e-06
	MT126798	50.1	25/25	1e-06
	MT126797	50.1	25/25	1e-06
	MT126796	50.1	25/25	1e-06
	MT126795	50.1	25/25	1e-06
	MT126794	50.1	25/25	1e-06
	MT126793	50.1	25/25	1e-06
	MT126792	50.1	25/25	1e-06
	MT126791	50.1	25/25	1e-06
	MT126790	50.1	25/25	1e-06
	MT126789	50.1	25/25	1e-06
	MK411296	50.1	25/25	1e-06
	MN543989	50.1	25/25	1e-06
	MN543949	50.1	25/25	1e-06
	MN543905	50.1	25/25	1e-06
	MN543906	50.1	25/25	1e-06
	MH374491	50.1	25/25	1e-06
	MK299421	50.1	25/25	1e-06
	MK299420	50.1	25/25	1e-06
Colletotrichum gloeosporioides	MT372633	50.1	25/25	1e-06
	MN721338	50.1	25/25	1e-06
	MN625356	50.1	25/25	1e-06
	MN625346	50.1	25/25	1e-06
	MN625338	50.1	25/25	1e-06
	MN625325	50.1	25/25	1e-06
	MN625317	50.1	25/25	1e-06
	MN625296	50.1	25/25	1e-06
	MN625202	50.1	25/25	1e-06
	MN619639	50.1	25/25	1e-06
	MN619637	50.1	25/25	1e-06
	MN619627	50.1	25/25	1e-06
	MN477464	50.1	25/25	1e-06
	MN477462	50.1	25/25	1e-06
	MN477461	50.1	25/25	1e-06
	MN477460	50.1	25/25	1e-06
	MN477459	50.1	25/25	1e-06
	MN477458	50.1	25/25	1e-06
	MN477457	50.1	25/25	1e-06
	MN427974	50.1	25/25	1e-06
	MN427973	50.1	25/25	1e-06
	MN393488	50.1	25/25	1e-06
	MN136302	50.1	25/25	1e-06
	MN136301	50.1	25/25	1e-06
	MN136300	50.1	25/25	1e-06
	MN136299	50.1	25/25	1e-06
	MN136298	50.1	25/25	1e-06
	MK788141	50.1	25/25	1e-06
	MH248787	50.1	25/25	1e-06
	MH248786	50.1	25/25	1e-06
	MH248785	50.1	25/25	1e-06
	MH878344	50.1	25/25	1e-06
	MH877492	50.1	25/25	1e-06
	MH877488	50.1	25/25	1e-06
	MH877487	50.1	25/25	1e-06
	MH877486	50.1	25/25	1e-06
	MH877485	50.1	25/25	1e-06
	MH877484	50.1	25/25	1e-06
	MH877481	50.1	25/25	1e-06
	MH877122	50.1	25/25	1e-06
	MH876879	50.1	25/25	1e-06
	MH876024	50.1	25/25	1e-06
	MH876006	50.1	25/25	1e-06
	MH876005	50.1	25/25	1e-06
	MH876004	50.1	25/25	1e-06
	MH876003	50.1	25/25	1e-06
	MH876001	50.1	25/25	1e-06
	MH876002	50.1	25/25	1e-06
Colletotrichum fructicola	MN625360	50.1	25/25	1e-06
	MN625352	50.1	25/25	1e-06
	MN625347	50.1	25/25	1e-06
	MN625324	50.1	25/25	1e-06
	MN619648	50.1	25/25	1e-06
	MH877073	50.1	25/25	1e-06
	MH877039	50.1	25/25	1e-06
	MH877037	50.1	25/25	1e-06
	MH877036	50.1	25/25	1e-06
	MH877035	50.1	25/25	1e-06
	MH877033	50.1	25/25	1e-06
	MH877032	50.1	25/25	1e-06
Colletotrichum fragariae	MN625358	50.1	25/25	1e-06
	MN619649	50.1	25/25	1e-06
	MH876067	50.1	25/25	1e-06
	MT876536	50.1	25/25	1e-06
Colletotrichum acutatum	MN625357	50.1	25/25	1e-06
	MN625353	50.1	25/25	1e-06
	MN625330	50.1	25/25	1e-06
	MN625313	50.1	25/25	1e-06
	MG888643	50.1	25/25	1e-06
	MH877942	50.1	25/25	1e-06
	MH877941	50.1	25/25	1e-06
	MH877937	50.1	25/25	1e-06
	MH877129	50.1	25/25	1e-06
	MH877128	50.1	25/25	1e-06
	MH877118	50.1	25/25	1e-06
	MH877103	50.1	25/25	1e-06
	MH877102	50.1	25/25	1e-06
	MH877100	50.1	25/25	1e-06
	MH877095	50.1	25/25	1e-06
	MH877094	50.1	25/25	1e-06
	MH877098	50.1	25/25	1e-06
	MH877101	50.1	25/25	1e-06
	MH877104	50.1	25/25	1e-06
	MH877099	50.1	25/25	1e-06
	MH877938	50.1	25/25	1e-06
	MH875998	50.1	25/25	1e-06
	MH875997	50.1	25/25	1e-06
	MH877939	50.1	25/25	1e-06
	MH877940	50.1	25/25	1e-06
Colletotrichum siamense	MN625355	50.1	25/25	1e-06
	MN625350	50.1	25/25	1e-06
	MN625344	50.1	25/25	1e-06
	MN625341	50.1	25/25	1e-06
	MN625335	50.1	25/25	1e-06
	MN625326	50.1	25/25	1e-06
	MN625312	50.1	25/25	1e-06
	MN625290	50.1	25/25	1e-06
	MN619635	50.1	25/25	1e-06
	MN619630	50.1	25/25	1e-06
	MK652853	50.1	25/25	1e-06
Colletotrichum tropicale	MN625354	50.1	25/25	1e-06
	MH877138	50.1	25/25	1e-06
	MH877034	50.1	25/25	1e-06
	MH876947	50.1	25/25	1e-06
	MH877038	50.1	25/25	1e-06
Colletotrichum aenigma	MN625349	50.1	25/25	1e-06
	MN625342	50.1	25/25	1e-06
	MN619647	50.1	25/25	1e-06
Colletotrichum temperatum	MN625337	50.1	25/25	1e-06
	NG_067478	50.1	25/25	1e-06
	MH877532	50.1	25/25	1e-06
Colletotrichum lupini	MK541037	50.1	25/25	1e-06
	MK541036	50.1	25/25	1e-06
	MH877123	50.1	25/25	1e-06
Colletotrichum nymphaeae	MK541035	50.1	25/25	1e-06
	NG_067487	50.1	25/25	1e-06
	MH877749	50.1	25/25	1e-06
	MH877115	50.1	25/25	1e-06
	MH877112	50.1	25/25	1e-06
	MH877108	50.1	25/25	1e-06
	MH877114	50.1	25/25	1e-06
	MH877116	50.1	25/25	1e-06
	MH877107	50.1	25/25	1e-06
	MH877105	50.1	25/25	1e-06
	MH877097	50.1	25/25	1e-06
	MH877050	50.1	25/25	1e-06
	MH876072	50.1	25/25	1e-06
	MH876070	50.1	25/25	1e-06
Colletotrichum costaricense	MK541033	50.1	25/25	1e-06
	MH877748	50.1	25/25	1e-06
	NG_067486	50.1	25/25	1e-06
	MH877747	50.1	25/25	1e-06
Sordariomycetes sp.	KU747687	50.1	25/25	2e-05
	KU747684	50.1	25/25	2e-05
	KU747936	42.1	24/25	0.004
	KU747846	42.1	24/25	0.004
	JQ761088	50.1	25/25	2e-05
	JQ761090	50.1	25/25	2e-05
	JQ761103	50.1	25/25	2e-05
	JQ761104	50.1	25/25	2e-05
	JQ761121	50.1	25/25	2e-05
	JQ761124	50.1	25/25	2e-05
	JQ761133	50.1	25/25	2e-05
Distoseptispora suoluoensis	NG_068552	42.1	24/25	0.004
	MF077558	42.1	24/25	0.004
	MF077557	42.1	24/25	0.004
Sporidesmium melaleucae	NG_064550	42.1	24/25	0.004
	MH327854	42.1	24/25	0.004
	MH327853	42.1	24/25	0.004
Glomerellales sp.	MW045924	42.1	24/25	0.004
	MW045906	42.1	24/25	0.004
	MW045863	42.1	24/25	0.004
	MW045861	42.1	24/25	0.004
	MW045857	42.1	24/25	0.004
	MW045856	42.1	24/25	0.004
	MW045836	42.1	24/25	0.004
	MW045835	42.1	24/25	0.004
	MW045908	38.2	22/25	0.062
	MW045899	38.2	22/25	0.062
Beauveria bassiana	MT226552	38.2	22/25	0.062
	MT159433	38.2	22/25	0.062
	MN494090	38.2	22/25	0.062
	MN494089	38.2	22/25	0.062
	MT124997	38.2	22/25	0.062
	MT124996	38.2	22/25	0.062
	MT124995	38.2	22/25	0.062
	MT124994	38.2	22/25	0.062
	MT124993	38.2	22/25	0.062
	MT124992	38.2	22/25	0.062
	MT124991	38.2	22/25	0.062
	MT124990	38.2	22/25	0.062
	MT124989	38.2	22/25	0.062
	MT124988	38.2	22/25	0.062
	MT124987	38.2	22/25	0.062
	MT124986	38.2	22/25	0.062
	MT124985	38.2	22/25	0.062
	MT124984	38.2	22/25	0.062
	MN960363	38.2	22/25	0.062
	MN960359	38.2	22/25	0.062
	LS453307	38.2	22/25	0.062
	MN749319	38.2	22/25	0.062
	MN749318	38.2	22/25	0.062
	MN749317	38.2	22/25	0.062
	MN749316	38.2	22/25	0.062
	MN749315	38.2	22/25	0.062
	MN749314	38.2	22/25	0.062
	MN749313	38.2	22/25	0.062
	MN749312	38.2	22/25	0.062
	MN749311	38.2	22/25	0.062
	MN749310	38.2	22/25	0.062
	MN749309	38.2	22/25	0.062
	MN560148	38.2	22/25	0.062
	MH879591	38.2	22/25	0.062
	MH876642	38.2	22/25	0.062
	MH876023	38.2	22/25	0.062
	MH875953	38.2	22/25	0.062
	MH871563	38.2	22/25	0.062
	MH869591	38.2	22/25	0.062
	MH867248	38.2	22/25	0.062
	MH867247	38.2	22/25	0.062
	MH867246	38.2	22/25	0.062
	MH867245	38.2	22/25	0.062
	MH867244	38.2	22/25	0.062
	MH867243	38.2	22/25	0.062
	MH867242	38.2	22/25	0.062
	MH867241	38.2	22/25	0.062
	MH867240	38.2	22/25	0.062
	MH867239	38.2	22/25	0.062
	MH866831	38.2	22/25	0.062
	MH866359	38.2	22/25	0.062
	MG642849	38.2	22/25	0.062
	MH854933	38.2	22/25	0.062
	MH866427	38.2	22/25	0.062
	MG548313	38.2	22/25	0.062
	MF337480	38.2	22/25	0.062
	KX255641	38.2	22/25	0.062
	KU729127	38.2	22/25	0.062
	KT359346	38.2	22/25	0.062
	KP671729	38.2	22/25	0.062
	KF428792	38.2	22/25	0.062
	JQ906767	38.2	22/25	0.062
	HF675189	38.2	22/25	0.062
	JX867557	38.2	22/25	0.062
	JX481967	38.2	22/25	0.062
	JQ712135	38.2	22/25	0.062
	JQ411374	38.2	22/25	0.062
	MN576824	38.2	22/25	0.062
	CP045881	38.2	22/25	0.062
	CP045879	38.2	22/25	0.062
	MK632098	38.2	22/25	0.062
	MT674805	38.2	22/25	0.062
	MT674804	38.2	22/25	0.062
	HQ377252	38.2	22/25	0.062
	JF429894	38.2	22/25	0.062
	FJ755242	38.2	22/25	0.062
	EU334679	38.2	22/25	0.062
	EU334678	38.2	22/25	0.062
	EU334677	38.2	22/25	0.062
	EU334676	38.2	22/25	0.062
	EU334675	38.2	22/25	0.062
	EU334674	38.2	22/25	0.062
	EF026006	38.2	22/25	0.062
	AY283555	38.2	22/25	0.062
Cordyceps sp	MT081955	38.2	22/25	0.062
	MT081954	38.2	22/25	0.062
	MG642844	38.2	22/25	0.062
	MG642838	38.2	22/25	0.062
	MF416544	38.2	22/25	0.062
	MF416543	38.2	22/25	0.062
	MF416542	38.2	22/25	0.062
	MF416540	38.2	22/25	0.062
	MF416539	38.2	22/25	0.062
	MF416538	38.2	22/25	0.062
Table S2
Results of In silico specificity test of Coll-Tamra Probe with megablast search versus NCBI nt database. Search Included Sordariomycetes fungi. Only organisms with 3 or more hits are shown. Query length of this search was 25, while Maximum BLAST score for this probe is 50.1.
The BLAST (alignment) score is calculated by assigning a value of +2 for each aligned pair and -3 for each mismatch and then summing these values.

## Sheet: Table S2_Vert-Cy5 Probe
Specificity of Vert-Cy5 Probe (Minimum 3 hits)
Organism	Accession number	BLAST Score	Identities/Query	E-Value
Verticillium zaregamsianum	NG_069489	46.1	23/23	1e-05
	LR026097	46.1	23/23	1e-05
	LR026096	46.1	23/23	1e-05
	LR026095	46.1	23/23	1e-05
	LR026094	46.1	23/23	1e-05
	LR026098	46.1	23/23	1e-05
Verticillium tricorpus	NG_069488	46.1	23/23	1e-05
	LR026093	46.1	23/23	1e-05
	LR026092	46.1	23/23	1e-05
	LR026091	46.1	23/23	1e-05
	LR026090	46.1	23/23	1e-05
	LR026089	46.1	23/23	1e-05
	LR026088	46.1	23/23	1e-05
	LR026087	46.1	23/23	1e-05
	LR026086	46.1	23/23	1e-05
	LR026085	46.1	23/23	1e-05
	LR026084	46.1	23/23	1e-05
	LR026083	46.1	23/23	1e-05
	LR026082	46.1	23/23	1e-05
	LR026081	46.1	23/23	1e-05
	LR026080	46.1	23/23	1e-05
	LR026079	46.1	23/23	1e-05
	LR026078	46.1	23/23	1e-05
Verticillium nonalfalfae	NG_069487	46.1	23/23	1e-05
	LR026073	46.1	23/23	1e-05
	LR026072	46.1	23/23	1e-05
	LR026071	46.1	23/23	1e-05
	LR026070	46.1	23/23	1e-05
	LR026069	46.1	23/23	1e-05
	LR026068	46.1	23/23	1e-05
	LR026067	46.1	23/23	1e-05
	LR026066	46.1	23/23	1e-05
	LR026065	46.1	23/23	1e-05
	LR026064	46.1	23/23	1e-05
	LR026063	46.1	23/23	1e-05
	LR026062	46.1	23/23	1e-05
	LR026061	46.1	23/23	1e-05
	LR026074	46.1	23/23	1e-05
Verticillium isaacii	NG_069485	46.1	23/23	1e-05
	LR026037	46.1	23/23	1e-05
	LR026036	46.1	23/23	1e-05
	LR026035	46.1	23/23	1e-05
	LR026034	46.1	23/23	1e-05
	LR026033	46.1	23/23	1e-05
	LR026032	46.1	23/23	1e-05
	LR026031	46.1	23/23	1e-05
	LR026030	46.1	23/23	1e-05
	LR026029	46.1	23/23	1e-05
	LR026038	46.1	23/23	1e-05
Verticillium dahliae	NG_069484	46.1	23/23	1e-05
	LC549668	46.1	23/23	1e-05
	LR026027	46.1	23/23	1e-05
	LR026026	46.1	23/23	1e-05
	LR026025	46.1	23/23	1e-05
	LR026024	46.1	23/23	1e-05
	LR026023	46.1	23/23	1e-05
	LR026022	46.1	23/23	1e-05
	LR026021	46.1	23/23	1e-05
	LR026020	46.1	23/23	1e-05
	LR026019	46.1	23/23	1e-05
	LR026018	46.1	23/23	1e-05
	LR026017	46.1	23/23	1e-05
	LR026016	46.1	23/23	1e-05
	LR026015	46.1	23/23	1e-05
	LR026014	46.1	23/23	1e-05
Verticillium sp.	MT133327	46.1	23/23	1e-05
	MT133326	46.1	23/23	1e-05
	MT133325	46.1	23/23	1e-05
	MT133324	46.1	23/23	1e-05
	MT133323	46.1	23/23	1e-05
	MT133322	46.1	23/23	1e-05
	MT133321	46.1	23/23	1e-05
	MT133320	46.1	23/23	1e-05
	MT133319	46.1	23/23	1e-05
	MT133318	46.1	23/23	1e-05
	MT133317	46.1	23/23	1e-05
	MT133316	46.1	23/23	1e-05
	MT133315	46.1	23/23	1e-05
	MT133314	46.1	23/23	1e-05
Verticillium nubilum	LR026077	46.1	23/23	1e-05
	LR026075	46.1	23/23	1e-05
	LR026076	46.1	23/23	1e-05
Verticillium longisporum	LR026060	46.1	23/23	1e-05
	LR026059	46.1	23/23	1e-05
	LR026058	46.1	23/23	1e-05
	LR026057	46.1	23/23	1e-05
	LR026056	46.1	23/23	1e-05
	LR026055	46.1	23/23	1e-05
	LR026054	46.1	23/23	1e-05
	LR026053	46.1	23/23	1e-05
	LR026052	46.1	23/23	1e-05
	LR026051	46.1	23/23	1e-05
	LR026050	46.1	23/23	1e-05
	LR026049	46.1	23/23	1e-05
	LR026048	46.1	23/23	1e-05
	LR026047	46.1	23/23	1e-05
	LR026046	46.1	23/23	1e-05
	LR026045	46.1	23/23	1e-05
	LR026044	46.1	23/23	1e-05
	LR026043	46.1	23/23	1e-05
	LR026042	46.1	23/23	1e-05
	LR026041	46.1	23/23	1e-05
Podospora anserina	FO904938	32.2	16/23	2.9
	FO904937	32.2	16/23	2.9
	CU640366	32.2	16/23	2.9
	CU633453	32.2	16/23	2.9
Fusarium fujikuroi	CP023096	32.2	16/23	2.9
	CP023108	32.2	16/23	2.9
	CP023084	32.2	16/23	2.9
Fusarium graminearum	LT222055	30.2	15/23	11
	HG970334	30.2	15/23	11
	LT222053	30.2	15/23	11
	HG970332	30.2	15/23	11
Trichoderma reesei	CP016235	30.2	15/23	11
	XM_006969771	30.2	15/23	11
	XM_006967866	30.2	15/23	11
	XM_006961734	30.2	15/23	11
	CP016236	30.2	15/23	11
	CP016233	30.2	15/23	11
Thermothelomyces thermophilus	CP003005	30.2	15/23	11
	CP003006	30.2	15/23	11
	CP003002	30.2	15/23	11
Fusarium oxysporum	CP052908	30.2	15/23	11
	CP052899	30.2	15/23	11
	CP052901	28.2	14/23	45
	CP052900	28.2	14/23	45
	CP053273	30.2	15/23	11
	CP053263	30.2	15/23	11
	CP053267	28.2	14/23	45
	CP053266	28.2	14/23	45
	CP053264	28.2	14/23	45
	CP053268	28.2	14/23	45
	CP052043	30.2	15/23	11
	CP052042	28.2	14/23	45
	CP052049	28.2	14/23	45
	CP052040	28.2	14/23	45
	CP052893	28.2	14/23	45
	CP052888	28.2	14/23	45
	CP052887	28.2	14/23	45
	CP052889	28.2	14/23	45
Metarhizium brunneum	CP058933	30.2	15/23	11
	CP058935	28.2	14/23	45
	CP058934	28.2	14/23	45
Table S2
Results of In silico specificity test of Vert-Cy5 Probe with megablast search versus NCBI nt database. Search Included Sordariomycetes fungi. Only organisms with 3 or more hits are shown. Query length of this search was 23, while Maximum BLAST score for this probe is 46.1.
The BLAST (alignment) score is calculated by assigning a value of +2 for each aligned pair and -3 for each mismatch and then summing these values.
